# Supplementary material for: The effect of elevational gradient on alpine gingers (Roscoea alpina and R. purpurea) in the Himalayas
Source: PeerJ. 2019 Sep 17;7:e7503. doi: 10.7717/peerj.7503 (PMC6753920; doi:10.7717/peerj.7503)
Supplement: Supplemental Information 1 [file peerj-07-7503-s001.csv]

The effect of elevational gradient on the alpine gingers (Roscoea alpina and R. purpurea) in the Himalayas
Babu Ram Paudel*,Adrian G. Dyer, Jair E. Garcia, and Mani Shrestha
Traits of R. alpina							Traits of R. purpurea
Plant_height (cm)	Leaf_length (cm)	Leaf_area (cm2)	SLA (cm2/g)	Stomata_Density (N/mm2)	Elevation (m a.s.l)		Plant_height (cm)	Leaf_length (cm)	Leaf_area (cm2)	SLA (cm2/g)	Stomata_Density (N/mm2)	Elevation (m a.s.l)
12.1	13.7	24	428.57	145	2675		21.2	21.3	63	440.56	120	2174
9.9	12.3	19	226.19	157	2675		19.1	21.9	32.25	130.04	126	2174
11.1	17.2	29	420.29	159	2675		20.2	19.9	66.5	186.8	123	2174
10.3	11.6	22	239.13	143	2675		16.9	21.3	33.5	322.12	108	2174
12.2	13.4	28	271.84	147	2675		21.9	14.7	43.5	162.31	98	2174
12	13.1	30	405.41	157	2675		17.3	25.1	59	101.2	87	2174
9.4	12.6	36	692.31	139	2675		24.8	13.3	56	513.76	112	2174
12.5	12.4	22.5	424.53	165	2675		19.5	12.9	64	136.17	106	2174
10.5	12.7	26.25	535.71	143	2675		27.2	17.7	44.5	123.61	89	2174
11.5	9	20	224.72	147	2675		20.4	16.1	62.5	81.17	97	2174
12	14.1	34	369.57	150	2675		28.2	20.7	32.5	318.63	103	2174
9.1	13.6	23.25	237.24	154	2675		30.2	17.2	58.5	151.95	106	2174
10.8	13.7	29	537.04	163	2675		21.7	13.2	73	646.02	100	2174
7	12.4	18.5	234.18	149	2675		21.9	19.2	48.5	308.92	89	2174
9.5	12.7	22	333.33	163	2675		22.1	16.2	56.5	466.94	97	2174
13.5	15.8	27.75	408.09	145	2675		19.6	19.3	34.25	34.6	95	2174
11.2	12.8	32	385.54	157	2675		22.8	19.4	51.5	119.77	104	2174
11.7	13.1	34	435.9	146	2675		18.2	19.3	37.5	60.48	112	2174
10.5	13.1	32	484.85	154	2675		15.2	15.6	54.5	85.16	98	2174
9.3	11.5	29.75	431.16	139	2675		25.2	15.8	74	649.12	109	2174
6.2	11.9	23.5	270.11	168	2770		23.9	21.2	67.5	202.1	116	2274
6.3	9.2	24	311.69	179	2770		26.4	12.8	53	407.69	124	2274
8.7	11.2	26	356.16	157	2770		25.2	20.6	47.5	166.67	108	2274
5.2	6.6	22.5	204.55	164	2770		24.2	22.9	36.25	84.3	117	2274
9.6	9.4	29.75	334.27	159	2770		19.7	18.3	47.5	220.93	108	2274
5.3	12	23	280.49	174	2770		28.2	16.2	44	100.92	114	2274
8.2	12.4	28	538.46	160	2770		17.1	22.2	36	111.8	120	2274
12.2	9.4	24	307.69	155	2770		17.2	27.2	41	113.89	107	2274
8.7	14.5	19.25	275	167	2770		17.6	16.2	43	195.45	93	2274
10.3	15.3	24	400	173	2770		19.2	22.3	59	236.95	127	2274
13.4	10.8	22	415.09	198	2770		30.1	16.9	64	357.54	105	2274
8.7	15.2	27	600	158	2770		23.2	17.6	52.5	274.87	111	2274
7.8	15.5	24.5	382.81	178	2770		16.9	18.3	53.5	134.09	106	2274
11.8	14.6	21	355.93	179	2770		19.8	25.1	62	232.21	126	2274
12.4	12.1	25.5	411.29	185	2770		16.4	18.2	66	292.04	113	2274
8.9	13.6	18	473.68	179	2770		25.2	23.8	43	99.31	115	2274
11.8	13.7	19.5	423.91	183	2770		23.2	17.8	52	228.07	126	2274
10.2	8.4	25	431.03	175	2770		21.4	20.9	59.5	168.08	116	2274
11.2	9.9	22	343.75	178	2770		19.4	17.1	41.25	269.61	100	2274
8.6	10.2	20	333.33	165	2770		18.7	16.8	56.5	348.77	104	2274
16.8	19.9	19	279.41	187	2874		17.6	15.8	38.5	152.17	123	2374
7.6	9.5	24	247.42	178	2874		23.2	16.4	48.25	109.66	114	2374
10.1	15.2	26.5	473.21	194	2874		18.6	18.1	44	144.26	127	2374
8.2	10.9	12.75	163.46	169	2874		19.8	19.9	42	192.66	123	2374
7.7	14.6	16.5	175.53	187	2874		16.3	13.1	32	168.42	143	2374
8.1	10.2	21	304.35	189	2874		21.7	17.2	44	108.64	136	2374
8.6	13.2	27	369.86	170	2874		25.8	20.1	38	231.71	145	2374
8.2	11.2	24.5	415.25	195	2874		18.7	17.8	42.25	153.08	112	2374
6.8	9.5	22	244.44	188	2874		20.8	17.6	26.5	117.78	134	2374
10.2	12.2	21.5	262.2	176	2874		23.8	16.9	43.5	178.28	128	2374
9.8	11.1	14.5	154.26	184	2874		25.6	20.9	38	101.06	122	2374
10.2	12.3	18	243.24	198	2874		20.9	16.1	36	162.16	140	2374
11.2	9.6	17.5	265.15	176	2874		21	19.8	40.25	228.69	127	2374
9.4	11.2	26	448.28	179	2874		22.8	21.8	34	139.92	134	2374
8.2	10.6	16.5	336.73	175	2874		23.2	20.9	36.5	168.2	139	2374
7.4	9.5	18.25	184.34	180	2874		20.4	17.9	48	200.84	147	2374
4.9	6.4	17.5	213.41	169	2874		19.8	17.2	49	154.09	129	2374
6.4	7.1	11.5	149.35	173	2874		23.2	16.9	26.5	80.55	120	2374
9.9	8.2	12.5	211.86	177	2874		19.2	17.1	42	237.29	118	2374
11	8.4	18	285.71	183	2874		22.9	19.9	36	148.15	134	2374
12.4	11.2	18	620.69	189	2968		25.2	15.5	33.5	261.72	132	2474
13.2	8.7	12	235.29	195	2968		31.9	13.9	35.5	348.04	138	2474
11.3	8.2	14.5	302.08	187	2968		24.2	17.6	38	206.52	119	2474
10.9	6.2	12.5	255.1	179	2968		28.3	13.7	35	241.38	132	2474
7.9	10.3	15.3	392.31	196	2968		23.2	18.1	34.5	199.42	143	2474
7.6	7.2	8.5	242.86	205	2968		17.9	14.6	29.25	188.71	138	2474
9.8	9.7	12.5	183.82	188	2968		17.2	23.7	28.5	114.46	125	2474
8.6	13.8	19.5	195	195	2968		13.2	19.4	43	221.65	127	2474
11.8	7.9	10.5	156.72	179	2968		16.9	19.2	33.5	170.92	145	2474
9.6	10.9	12	285.71	198	2968		15.2	17.2	33	184.36	128	2474
6.8	12.1	14	280	201	2968		19	18.6	32.25	166.24	122	2474
9.7	5.7	11	196.43	210	2968		16.2	22.6	36.5	209.77	134	2474
5.9	6.1	13	270.83	198	2968		24.9	16.3	44	431.37	126	2474
5.7	10.6	11.75	163.19	186	2968		21.2	18.5	45.5	191.18	133	2474
5.9	13.2	13.5	228.81	198	2968		21.4	21.2	40.5	279.31	128	2474
5.7	9.2	14	197.18	203	2968		18.7	15.1	36.25	323.66	140	2474
8.2	10.6	15.5	242.19	188	2968		21.6	19.3	29.75	171.97	132	2474
9.9	9.4	14.4	351.22	195	2968		26.2	19.1	28	161.85	128	2474
6.8	12.1	16	410.26	211	2968		21.2	19.3	34	244.6	133	2474
6.7	9.1	14	325.58	206	2968		16.1	23.2	28	154.7	128	2474
6.6	5.8	8.5	180.85	212	3079		17.2	15.2	34.5	287.5	133	2574
6.1	8.2	11.5	250	206	3079		20.2	20.1	29	258.93	142	2574
6.8	8.3	9	290.32	198	3079		19.6	18.9	26	222.22	149	2574
3.2	9.2	7	388.89	224	3079		20.7	23	36	214.29	154	2574
6.1	7.3	14.25	285	196	3079		13.2	15.5	24	338.03	137	2574
5.8	9.3	12.25	490	187	3079		21.2	17.2	35.5	385.87	133	2574
4.9	10.1	11	333.33	216	3079		22.8	17.4	30	340.91	142	2574
9.2	10.3	10	161.29	211	3079		20.8	18.4	34	290.6	128	2574
11.5	12.6	8	173.91	198	3079		18.7	15.3	28.75	350.61	134	2574
12.7	9.7	7.5	115.38	223	3079		23	19.4	34	171.72	129	2574
8	11.9	9	187.5	189	3079		21.8	13.4	22	343.75	154	2574
9.5	9.9	12	705.88	223	3079		21.6	14.6	26	252.43	166	2574
11.6	11.6	14	341.46	218	3079		19	11.4	21.25	342.74	145	2574
11.3	12.1	8	275.86	224	3079		21.4	14.9	24	285.71	156	2574
8.4	10.2	14	325.58	199	3079		20.2	15.4	21.5	311.59	149	2574
10.3	9.4	9	147.54	209	3079		18.3	22.1	34.5	276	148	2574
12.8	8.6	11	189.66	214	3079		20.2	23.8	38	255.03	154	2574
6	6.3	13	684.21	209	3079		19.4	18.9	33	279.66	148	2574
7.7	6.1	8	296.3	220	3079		14.9	20.9	36	290.32	157	2574
7.6	5.9	9.5	316.67	189	3079		15.9	17.7	28	400	155	2574
